# Supplementary material for: Highly Conserved Influenza A Nucleoprotein as a Target for Broad-Spectrum Intervention: Characterization of a Monoclonal Antibody with Pan-Influenza Reactivity
Source: Vet Sci. 2026 Jan 3;13(1):45. doi: 10.3390/vetsci13010045 (PMC12846640; doi:10.3390/vetsci13010045)
Supplement: Supplementary file 1 [file vetsci-13-00045-s001.zip]

Archive with 1 entries (1 files):
- vetsci-4054622-supplementary.pdf
